# Supplementary material for: Intranasal Immunization with Recombinant Hemagglutinin of Influenza A/H5 Virus Complexed with Novochizol Induces Virus-Neutralizing Antibodies and Protects Animals from Lethal Viral Challenge
Source: Pharmaceutics. 2026 May 28;18(6):669. doi: 10.3390/pharmaceutics18060669 (PMC13305460; doi:10.3390/pharmaceutics18060669)
Supplement: Supplementary file 1 [file pharmaceutics-18-00669-s001.zip]

Archive with 1 entries (1 files):
- pharmaceutics-4280153-supplementary.pdf
